# Supplementary material for: Spatial Transcriptome Uncovers the Mouse Lung Architectures and Functions
Source: Front Genet. 2022 Mar 9;13:858808. doi: 10.3389/fgene.2022.858808 (PMC8982079; doi:10.3389/fgene.2022.858808)
Supplement: Supplementary file 2 [file Table2.XLSX]

## Sheet: Group1
Gene	C	Z	Pval	FDR	Module
Scgb1a1	0.883363	289.668	0	0	1
Trim30a	0.601472	193.671	0	0	1
Cbr2	0.31226	100.665	0	0	1
Cyp2f2	0.307464	100.204	0	0	1
Trim71	0.272538	89.4125	0	0	1
Scgb3a2	0.228735	74.5241	0	0	1
Wfdc2	0.10132	32.9388	3.06256e-238	3.93616e-235	1
Hp	0.0972955	31.737	2.39787e-221	2.93511e-218	1
Retnla	0.0876639	28.7548	3.94294e-182	4.40667e-179	1
Aldh1a1	0.0544365	17.6353	6.59868e-70	2.97577e-67	1
Scgb3a1	0.052846	17.2921	2.69671e-67	1.15531e-64	1
Ces1d	0.0523622	17.1568	2.79681e-66	1.17856e-63	1
Saa3	0.0419012	13.724	3.64786e-43	1.18694e-40	1
Mgst1	0.0401813	13.1593	7.52193e-40	2.35794e-37	1
Fmo3	0.0397609	13.0144	5.06608e-39	1.51423e-36	1
Lypd2	0.0380247	12.4614	6.06102e-36	1.69346e-33	1
Tekt3	0.0374958	12.2902	5.11274e-35	1.41315e-32	1
Ldhb	0.0360323	11.8146	1.63975e-32	4.43682e-30	1
Pon1	0.0354463	11.6356	1.35913e-31	3.63922e-29	1
Selenbp1	0.034989	11.3995	2.10248e-30	5.35092e-28	1
Alas1	0.0322052	10.5646	2.17492e-26	5.08239e-24	1
Ccdc153	0.0314616	10.3455	2.19417e-25	4.94746e-23	1
Aldh1a7	0.0290245	9.51904	8.73935e-22	1.82638e-19	1
Gsta4	0.0266302	8.72357	1.3478e-18	2.52886e-16	1
Cd55	0.0264382	8.68699	1.86087e-18	3.44127e-16	1
Cxcl17	0.0250998	8.24844	8.02394e-17	1.38426e-14	1
Cldn10	0.0248524	8.14765	1.85533e-16	3.07686e-14	1
Trf	0.0246075	8.06242	3.74008e-16	6.12348e-14	1
Chchd10	0.024368	7.99449	6.50581e-16	1.05177e-13	1
Cckar	0.0236316	7.75595	4.38431e-15	6.9567e-13	1
5330417C22Rik	0.0225994	7.40637	6.49004e-14	9.42522e-12	1
Prdx6b	0.0212911	6.98338	1.44086e-12	1.9806e-10	1
Cyb5a	0.0199868	6.55107	2.85635e-11	3.61687e-09	1
Tmem212	0.019913	6.52206	3.46739e-11	4.34777e-09	1
Por	0.0186589	6.10063	5.28266e-10	6.06209e-08	1
Lrrc26	0.0181638	5.94901	1.34885e-09	1.52071e-07	1
Gabrp	0.0181132	5.94177	1.40976e-09	1.58244e-07	1
Slc16a11	0.0178897	5.873	2.13992e-09	2.35071e-07	1
Foxj1	0.0178865	5.86326	2.26938e-09	2.48231e-07	1
Tspan1	0.0176567	5.80171	3.282e-09	3.55966e-07	1
Dynlrb2	0.0172393	5.65602	7.74599e-09	8.19386e-07	1
Gsto1	0.0171209	5.62104	9.49073e-09	9.91704e-07	1
Ugt1a10	0.0171032	5.61876	9.61639e-09	1.00077e-06	1
Muc5b	0.0170558	5.58635	1.15945e-08	1.20176e-06	1
Nlrp4e	0.0168768	5.54647	1.45744e-08	1.48665e-06	1
Tff2	0.0163542	5.44226	2.63037e-08	2.57199e-06	1
Scgb1c1	0.0165763	5.44219	2.63152e-08	2.57199e-06	1
Cd24a	0.0159199	5.22361	8.77326e-08	8.09145e-06	1
Fam183b	0.0158107	5.20603	9.64628e-08	8.82412e-06	1
1700001C02Rik	0.0158078	5.17411	1.14503e-07	1.04003e-05	1
Cdhr3	0.0155291	5.08988	1.79144e-07	1.5879e-05	1
Ppil6	0.0153541	5.05355	2.16836e-07	1.90883e-05	1
Cyp2s1	0.0152318	4.99329	2.968e-07	2.56015e-05	1
Mt1	0.0151779	4.97806	3.21117e-07	2.75144e-05	1
Gpx2	0.0148334	4.85864	5.90962e-07	4.83871e-05	1
Fam46c	0.0147747	4.84579	6.30534e-07	5.12907e-05	1
Cldn3	0.0146909	4.81599	7.32345e-07	5.91979e-05	1
Rbp4	0.014647	4.80641	7.68325e-07	6.15258e-05	1
Aldh3a1	0.0144571	4.7558	9.88293e-07	7.79266e-05	1
8430408G22Rik	0.0144684	4.74091	1.06378e-06	8.36224e-05	1
Cdhr4	0.0139948	4.6034	2.07825e-06	0.000157121	1
Cyp2a5	0.013742	4.51984	3.09434e-06	0.000225326	1
Clic6	0.0137115	4.50947	3.24946e-06	0.000234627	1
Tmem107	0.0133499	4.39605	5.51191e-06	0.000386059	1
Fam166a	0.0133048	4.3696	6.22365e-06	0.00043121	1
Atp1b1	0.013	4.26156	1.01504e-05	0.000677705	1
Cp	0.0126072	4.13789	1.7526e-05	0.00111236	1
Sult1d1	0.0126635	4.13232	1.79561e-05	0.00113406	1
Gsta3	0.0125392	4.11051	1.97393e-05	0.0012256	1
Kcnk2	0.0124896	4.10188	2.04903e-05	0.00126916	1
Odf3b	0.0123874	4.07317	2.31884e-05	0.00142597	1
Enah	0.0123962	4.06847	2.36611e-05	0.00144812	1
Cxcl13	0.0123858	4.05427	2.5146e-05	0.00152089	1
Nme7	0.0123422	4.04069	2.66469e-05	0.00160037	1
Mgat3	0.0122498	4.02826	2.80953e-05	0.00167561	1
Rsph1	0.0119157	3.90901	4.63384e-05	0.00267069	1
Cfap206	0.0118716	3.8975	4.85952e-05	0.00279449	1
Ces1g	0.0116992	3.84855	5.94096e-05	0.00336371	1
Lrrc23	0.0114029	3.75028	8.83187e-05	0.00480163	1
Fam167a	0.0113787	3.75018	8.83552e-05	0.00480163	1
Dnali1	0.0113335	3.71686	0.000100857	0.00541237	1
Kcnk1	0.0112268	3.68649	0.000113685	0.00603775	1
3300002A11Rik	0.0109903	3.60578	0.000155606	0.00790487	1
Aox3	0.0109276	3.58661	0.000167503	0.00842595	1
Spint2	0.010628	3.48377	0.000247206	0.0119895	1
Tppp3	0.0104535	3.42117	0.000311759	0.014544	1
Emb	0.0104024	3.41154	0.000322987	0.0149592	1
Mlf1	0.0103776	3.41083	0.000323822	0.0149709	1
Zfp804b	0.0103826	3.40978	0.000325077	0.015002	1
Arhgdig	0.00964681	3.16035	0.000787899	0.0321986	1
Rsph4a	0.00962478	3.15223	0.000810155	0.0330032	1
Gstk1	0.00950454	3.11826	0.000909623	0.0362509	1
Spaca9	0.00940299	3.10923	0.000937889	0.0369195	1
Elof1	0.00941617	3.08999	0.0010008	0.0390374	1
Ccdc78	0.00938497	3.07267	0.00106077	0.0407579	1
Scnn1b	0.00928073	3.03973	0.00118393	0.0448865	1
Tubb4b	0.00916191	3.01001	0.00130619	0.0488017	1

## Sheet: Group2
Gene	C	Z	Pval	FDR	Module
Sftpc	0.547457	177.96	0	0	2
Hbb-bs	0.310968	100.859	0	0	2
Hba-a1	0.270223	87.9155	0	0	2
Hba-a2	0.227963	74.2391	0	0	2
Hbb-bt	0.137904	45.0637	0	0	2
Lyz2	0.129993	42.173	0	0	2
B2m	0.0632707	20.5827	1.96279e-94	1.17334e-91	2
Ager	0.061249	19.8235	9.33743e-88	4.89834e-85	2
Inmt	0.0558148	18.1366	8.19037e-74	3.89877e-71	2
Sparc	0.0539995	17.6156	9.35749e-70	4.14714e-67	2
Actb	0.0512574	16.616	2.67081e-62	1.10731e-59	2
Hopx	0.0503759	16.5066	1.64459e-61	6.71019e-59	2
Gpx3	0.0464107	15.0249	2.52237e-51	9.13203e-49	2
Epas1	0.0389039	12.5971	1.09509e-36	3.12769e-34	2
Calcrl	0.0382462	12.4875	4.36761e-36	1.23373e-33	2
Mfap4	0.0355288	11.5881	2.36712e-31	6.27286e-29	2
Serinc3	0.035592	11.5562	3.43414e-31	9.0076e-29	2
Thbd	0.0327331	10.69	5.66803e-27	1.34904e-24	2
Nrp1	0.0307441	10.0834	3.27226e-24	7.12826e-22	2
Cav1	0.0308338	10.0775	3.4743e-24	7.50478e-22	2
Hpgd	0.0301258	9.8445	3.62006e-23	7.69039e-21	2
Itm2b	0.0283577	9.24898	1.13324e-20	2.22366e-18	2
Syn3	0.0265213	8.66575	2.24267e-18	4.08849e-16	2
Ctgf	0.0251534	8.25249	7.75642e-17	1.34715e-14	2
Igfbp7	0.0252533	8.24453	8.29028e-17	1.42068e-14	2
Col4a1	0.0249849	8.1702	1.53934e-16	2.5862e-14	2
Tmem100	0.0234552	7.68033	7.93396e-15	1.24355e-12	2
App	0.023167	7.592	1.57503e-14	2.42431e-12	2
Cldn18	0.0231165	7.57738	1.76304e-14	2.68159e-12	2
Emp2	0.0228573	7.48011	3.71306e-14	5.48529e-12	2
Ramp2	0.0220802	7.19928	3.02665e-13	4.27473e-11	2
Ace	0.0212834	6.96818	1.60528e-12	2.19488e-10	2
Slco2a1	0.0195323	6.39688	7.92904e-11	9.61396e-09	2
Tspan7	0.0191609	6.28353	1.65486e-10	1.97853e-08	2
Aqp1	0.0188927	6.1875	3.05626e-10	3.63709e-08	2
Cavin2	0.0188379	6.16673	3.48587e-10	4.12922e-08	2
Sptbn1	0.0181071	5.91973	1.61231e-09	1.80188e-07	2
Tns1	0.0174511	5.66497	7.35243e-09	7.80968e-07	2
Ptprb	0.0171961	5.63251	8.88028e-09	9.35523e-07	2
Ccdc152	0.0171523	5.6285	9.08895e-09	9.53598e-07	2
Ly6a	0.016806	5.48545	2.06205e-08	2.06245e-06	2
Cd93	0.0164495	5.38391	3.64417e-08	3.50836e-06	2
Selenop	0.0164037	5.36242	4.10561e-08	3.93786e-06	2
Cd36	0.0160814	5.26241	7.10884e-08	6.64482e-06	2
H2-D1	0.016025	5.23071	8.44314e-08	7.83505e-06	2
Cldn5	0.0148618	4.86556	5.70655e-07	4.72443e-05	2
Adgrf5	0.0143414	4.69101	1.3593e-06	0.000105243	2
Pakap	0.0139927	4.5902	2.21415e-06	0.000165676	2
Npnt	0.0139685	4.57102	2.42677e-06	0.000180289	2
Adgrl3	0.0138985	4.55936	2.5655e-06	0.0001895	2
Bmpr2	0.0133346	4.37066	6.19368e-06	0.000430293	2
Limch1	0.0104803	3.43673	0.000294394	0.0138852	2
Eng	0.0100021	3.27931	0.000520306	0.0227803	2
Marcks	0.00953162	3.12524	0.000888286	0.035566	2
Mapt	0.00937227	3.07834	0.00104079	0.0401704	2

## Sheet: Group3
Gene	C	Z	Pval	FDR	Module
Myh6	0.178804	58.6964	0	0	3
Myl7	0.0837059	27.4808	1.49031e-166	1.59618e-163	3
Tnni3	0.0608475	19.9742	4.62186e-89	2.52777e-86	3
Tnnt2	0.0595415	19.5078	4.71373e-85	2.33012e-82	3
AC157554.3	0.0538265	17.6759	3.21302e-70	1.47484e-67	3
Myl4	0.0494549	16.2607	9.38314e-60	3.71067e-57	3
Tcap	0.0391594	12.8525	4.16392e-38	1.21629e-35	3
Atp2a2	0.0251064	8.24362	8.35362e-17	1.42205e-14	3
Myoz2	0.0230825	7.55507	2.09324e-14	3.1466e-12	3
Ttn	0.0206562	6.76163	6.82219e-12	8.94716e-10	3
Ckmt2	0.0198021	6.42659	6.52478e-11	7.98665e-09	3
Ckm	0.015086	4.95434	3.62889e-07	3.07857e-05	3
Sln	0.0145689	4.79283	8.22208e-07	6.5433e-05	3
Pln	0.0141997	4.64013	1.74092e-06	0.000133186	3
Cox7a1	0.0139507	4.60486	2.06372e-06	0.000156483	3
Fabp3	0.0139504	4.57629	2.36644e-06	0.000176317	3
Ttc41	0.0138447	4.55545	2.61364e-06	0.000192503	3
Hrc	0.0130199	4.2902	8.92567e-06	0.000600613	3
Ldb3	0.0123127	4.04567	2.60869e-05	0.00157409	3
Csrp3	0.0119691	3.91304	4.55699e-05	0.0026323	3
Slc17a7	0.0117884	3.80285	7.15198e-05	0.00397926	3
Actn2	0.0112391	3.69838	0.000108492	0.00577387	3
Ankrd1	0.0109599	3.5879	0.000166675	0.00840075	3
Fhl2	0.0106271	3.47121	0.000259062	0.0124471	3
Aldh1b1	0.0101901	3.364	0.000384108	0.0173829	3
Tpm1	0.00998438	3.27888	0.000521097	0.0227803	3
Asb2	0.00947336	3.11453	0.000921195	0.0366306	3
Srl	0.0093747	3.1008	0.000965	0.0378707	3

## Sheet: Group4
Gene	C	Z	Pval	FDR	Module
Gm42418	0.240155	77.5072	0	0	4
Malat1	0.0879516	28.8224	5.61321e-183	6.55852e-180	4
Cmss1	0.0647683	21.224	2.86836e-100	1.89054e-97	4
Jarid2	0.0620945	20.3475	2.44309e-92	1.36521e-89	4
Cdk8	0.0469676	15.3832	1.06092e-53	3.95232e-51	4
Gm19951	0.04374	14.3477	5.50551e-47	1.88692e-44	4
Il31ra	0.0314324	10.3092	3.20284e-25	7.15905e-23	4
D130009I18Rik	0.0313648	10.2885	3.97048e-25	8.79838e-23	4
Gm26561	0.0256613	8.41248	2.00712e-17	3.53377e-15	4
Lars2	0.0229246	7.51864	2.76752e-14	4.13599e-12	4
Tmtc2	0.0209671	6.8747	3.10609e-12	4.11557e-10	4
Camk1d	0.0205989	6.75978	6.91019e-12	9.01656e-10	4
Gphn	0.0195441	6.40346	7.59457e-11	9.25206e-09	4
Lrp1	0.0166932	5.47452	2.1935e-08	2.17698e-06	4
Rnase4	0.0153414	5.03053	2.44566e-07	2.11669e-05	4
Zc3h7a	0.0141622	4.64488	1.7014e-06	0.00013055	4
Pecam1	0.0137587	4.50846	3.26503e-06	0.000235091	4
Zbtb20	0.0126702	4.1523	1.64575e-05	0.00105496	4
Gm48099	0.0125425	4.11762	1.91405e-05	0.0011913	4
Adgrl4	0.012072	3.95693	3.79599e-05	0.00221763	4
Fhl1	0.0112616	3.68427	0.000114678	0.00606543	4
Tie1	0.0109916	3.60649	0.000155183	0.00790487	4
Klf4	0.0108484	3.56174	0.000184203	0.00919405	4
Spon1	0.0103198	3.3829	0.000358618	0.0163445	4
Laptm4a	0.00990529	3.24023	0.000597172	0.0255413	4
Cd44	0.00929644	3.04956	0.0011459	0.0435731	4
Prkg1	0.00923592	3.03688	0.00119522	0.0451609	4

## Sheet: Group5
Gene	C	Z	Pval	FDR	Module
Mgp	0.0764904	24.75	1.55018e-135	1.37404e-132	5
Tlk1	0.075375	24.1077	1.03795e-128	8.89353e-126	5
Prkca	0.0674804	21.765	2.49167e-105	1.73104e-102	5
mt-Cytb	0.0651705	21.0749	6.75277e-99	4.3395e-96	5
mt-Nd4	0.0647365	20.9379	1.21026e-97	7.58771e-95	5
Sftpa1	0.0634803	20.5416	4.57817e-94	2.67459e-91	5
Nkain2	0.0630201	20.4201	5.54716e-93	3.16866e-90	5
Gsn	0.0506451	16.3952	1.03511e-60	4.15744e-58	5
mt-Nd1	0.0486037	15.7876	1.89414e-56	7.16014e-54	5
Sftpb	0.0448492	14.5459	3.10196e-48	1.07751e-45	5
Afm	0.0441748	14.3284	7.27301e-47	2.45991e-44	5
Prkch	0.0439606	14.2644	1.82279e-46	6.08504e-44	5
Cst3	0.0374587	12.1886	1.78658e-34	4.88555e-32	5
Fgfr2	0.0353607	11.4956	6.93792e-31	1.78339e-28	5
mt-Nd2	0.0347864	11.3662	3.08073e-30	7.76374e-28	5
Sftpd	0.0312723	10.2078	9.14951e-25	2.01015e-22	5
Tmsb4x	0.0267692	8.67811	2.01193e-18	3.69404e-16	5
Hdac9	0.0251105	8.18573	1.35326e-16	2.28852e-14	5
Plcxd3	0.0200095	6.53709	3.13634e-11	3.95194e-09	5
Grm7	0.0168353	5.51984	1.69655e-08	1.71019e-06	5
Bgn	0.0166464	5.43672	2.71358e-08	2.64214e-06	5
Ltbp4	0.016619	5.43426	2.75115e-08	2.66862e-06	5
Gm26820	0.0160589	5.25016	7.59836e-08	7.07666e-06	5
Neat1	0.015766	5.12634	1.47713e-07	1.32298e-05	5
Cxcl15	0.0154275	5.048	2.23231e-07	1.95841e-05	5
Tsc22d3	0.0148687	4.85829	5.92014e-07	4.83871e-05	5
Ly6e	0.0148886	4.85798	5.92956e-07	4.83871e-05	5
Crip2	0.0137183	4.47036	3.90439e-06	0.000277244	5
Gm20388	0.0133872	4.37674	6.02349e-06	0.000419604	5
Prelp	0.0131759	4.3023	8.45181e-06	0.000571207	5
Aldh2	0.0126607	4.12329	1.86753e-05	0.00117085	5
Rps15	0.0112871	3.67733	0.000117843	0.00622003	5
Egfl7	0.00992672	3.2438	0.00058974	0.0253499	5
Fmo2	0.00956756	3.12876	0.00087773	0.0352532	5
Sparcl1	0.00950526	3.10973	0.000936283	0.0369128	5

## Sheet: Group6
Gene	C	Z	Pval	FDR	Module
S100a9	0.0724173	23.7575	4.59946e-125	3.69466e-122	6
Camp	0.070403	23.0937	2.68069e-118	2.08809e-115	6
Ngp	0.070252	23.0739	4.23727e-118	3.2035e-115	6
S100a8	0.0655385	21.5052	6.95612e-103	4.70545e-100	6
Chil3	0.028543	9.36372	3.8487e-21	7.78984e-19	6
Ltf	0.0273989	8.9911	1.22385e-19	2.33031e-17	6
Olfr406	0.022197	7.2627	1.89724e-13	2.69439e-11	6
Cd177	0.0119369	3.93079	4.23339e-05	0.00245642	6
Wfdc21	0.0100465	3.31311	0.000461318	0.0205159	6

## Sheet: Group7
Gene	C	Z	Pval	FDR	Module
Actc1	0.0731793	24.026	7.44433e-128	6.17279e-125	7
Dcn	0.0638902	20.9173	1.86404e-97	1.14084e-94	7
Cytl1	0.0556525	18.2906	4.91541e-75	2.38397e-72	7
Col1a1	0.0539813	17.7141	1.63155e-70	7.62527e-68	7
Pi16	0.0497326	16.2385	1.34621e-59	5.24309e-57	7
Acta2	0.0399121	13.0841	2.02863e-39	6.13482e-37	7
Tagln	0.0384264	12.6127	8.99101e-37	2.59679e-34	7
Cnn1	0.0351411	11.5379	4.24771e-31	1.1029e-28	7
Tpm2	0.0335336	11.0034	1.83974e-28	4.59132e-26	7
Cpe	0.0328797	10.7835	2.06007e-27	4.99566e-25	7
Actg2	0.0327487	10.733	3.56096e-27	8.55462e-25	7
Myl9	0.027884	9.13991	3.12515e-20	5.99493e-18	7
Timp4	0.0218414	7.1593	4.05455e-13	5.66425e-11	7
Col3a1	0.0211299	6.93043	2.0978e-12	2.80854e-10	7
Myh11	0.0211175	6.92472	2.18415e-12	2.909e-10	7
Olfr1033	0.0196475	6.47313	4.79954e-11	5.96e-09	7
Nov	0.0186887	6.15825	3.67756e-10	4.31651e-08	7
Clec3b	0.0186214	6.1091	5.0097e-10	5.80064e-08	7
Col1a2	0.0148148	4.86078	5.84627e-07	4.81661e-05	7
Mall	0.0144332	4.73788	1.07982e-06	8.46239e-05	7
Serpinf1	0.0138674	4.54477	2.74971e-06	0.000201947	7
Igfbp5	0.0134831	4.42406	4.84327e-06	0.000342022	7
Cdh13	0.0124835	4.10067	2.05977e-05	0.00127275	7
C4b	0.0110831	3.636	0.000138453	0.00717529	7
Six1	0.0107034	3.51807	0.000217348	0.0106825	7
Cygb	0.00968127	3.17984	0.000736772	0.0305463	7
Aebp1	0.00923309	3.03341	0.00120902	0.0455686	7
Ldha	0.00921699	3.02316	0.00125076	0.0470039	7

## Sheet: Group8
Gene	C	Z	Pval	FDR	Module
Igkv4-55	0.147288	48.577	0	0	8
Jchain	0.0764502	25.229	9.63898e-141	9.52961e-138	8
Igha	0.0761032	24.9554	9.31779e-138	8.55406e-135	8
Igkc	0.069887	22.9424	8.78281e-117	6.45035e-114	8
Iglc2	0.0408776	13.4481	1.58046e-41	5.01551e-39	8
Igkj5	0.0409662	12.8642	3.58085e-38	1.058e-35	8
Mzb1	0.01548	5.11508	1.56802e-07	1.3957e-05	8
Lrrc31	0.00985926	3.17077	0.000760184	0.0312149	8

## Sheet: Group9
Gene	C	Z	Pval	FDR	Module
Cd74	0.0537337	17.6012	1.20588e-69	5.25376e-67	9
Slc6a2	0.044721	14.6541	6.33923e-49	2.23219e-46	9
Vwf	0.0414244	13.5721	2.93231e-42	9.42189e-40	9
H2-Aa	0.0259954	8.52938	7.35683e-18	1.32243e-15	9
H2-Eb1	0.0218496	7.17108	3.72055e-13	5.22606e-11	9
Prss23	0.0217287	7.13817	4.72925e-13	6.5711e-11	9
Rassf3	0.0211783	6.95173	1.80418e-12	2.44086e-10	9
H2-Ab1	0.0169866	5.56435	1.31569e-08	1.35279e-06	9
Mmrn1	0.016262	5.32783	4.96975e-08	4.73139e-06	9
Mgl2	0.0143108	4.68183	1.42164e-06	0.00010974	9
Tbc1d9	0.0120629	3.94894	3.92494e-05	0.00228777	9
Vim	0.0111245	3.64619	0.00013308	0.0069388	9

## Sheet: Group10
Gene	C	Z	Pval	FDR	Module
Rpl41	0.0324645	10.5517	2.4938e-26	5.77505e-24	10
Fth1	0.0293355	9.51055	9.48316e-22	1.96584e-19	10
Myo3a	0.022817	7.48191	3.66252e-14	5.44191e-12	10
Prdx6	0.0214751	6.96247	1.67177e-12	2.27369e-10	10
Rplp1	0.0206249	6.71455	9.43232e-12	1.21838e-09	10
mt-Nd6	0.0198441	6.49197	4.23608e-11	5.28585e-09	10
Gm10073	0.0175506	5.74014	4.72992e-09	5.08713e-07	10
Col19a1	0.0161824	5.30854	5.52528e-08	5.24086e-06	10
Pdss2	0.0154496	5.04656	2.24915e-07	1.96647e-05	10
Vamp8	0.0141539	4.62	1.91867e-06	0.000145916	10
Rpl13a	0.0140389	4.58991	2.21718e-06	0.000165676	10
Rpl37a	0.0131703	4.30191	8.46643e-06	0.000571207	10
mt-Co1	0.0128795	4.22146	1.21364e-05	0.000799911	10
Rps21	0.0123554	4.03607	2.71769e-05	0.00162461	10
Rps18	0.0118865	3.896	4.88968e-05	0.00280556	10
Eef1a1	0.0116096	3.80477	7.09687e-05	0.00395716	10
Rps27	0.0113855	3.70305	0.000106513	0.0056803	10
Rps20	0.0111824	3.66084	0.000125694	0.00658038	10
Gstm1	0.0108661	3.55232	0.000190924	0.00951106	10
Vmp1	0.0107718	3.52773	0.000209568	0.0103595	10
Npc2	0.010779	3.52443	0.000212197	0.0104493	10
Ftl1	0.0104032	3.40485	0.000331003	0.0152481	10

[truncated: 7 more sheets: Group11, Group12, Group13, Group14, Group15, Group16, Group17]
