# Supplementary material for: Spatial Transcriptome Uncovers the Mouse Lung Architectures and Functions
Source: Front Genet. 2022 Mar 9;13:858808. doi: 10.3389/fgene.2022.858808 (PMC8982079; doi:10.3389/fgene.2022.858808)
Supplement: Supplementary file 4 [file Table3.XLSX]

## Sheet: hotspot_cluster
	p_val	avg_log2FC	pct.1	pct.2	p_val_adj	cluster	gene
Myh6	0	3.11521	0.814	0.182	0	Cluster_1	Myh6
Myl7	4.04e-251	2.20894	0.564	0.151	1.04e-246	Cluster_1	Myl7
AC157554.3	5.02e-213	1.54686	0.317	0.053	1.29e-208	Cluster_1	AC157554.3
Tnni3	1.56e-212	1.79617	0.414	0.09	4e-208	Cluster_1	Tnni3
Tnnt2	3.01e-203	2.01678	0.514	0.148	7.73e-199	Cluster_1	Tnnt2
Myl4	2.46e-153	1.80177	0.446	0.135	6.33e-149	Cluster_1	Myl4
Tcap	5.43e-103	1.6436	0.382	0.133	1.4e-98	Cluster_1	Tcap
Ttn	7.78e-78	0.598778	0.118	0.019	2e-73	Cluster_1	Ttn
Actc1	2.15e-76	1.41933	0.51	0.27	5.52e-72	Cluster_1	Actc1
Atp2a2	1.89e-61	1.31317	0.561	0.362	4.87e-57	Cluster_1	Atp2a2
Ttc41	5.21e-58	0.800034	0.193	0.055	1.34e-53	Cluster_1	Ttc41
Tpm1	5.74e-45	1.07089	0.5	0.321	1.47e-40	Cluster_1	Tpm1
Actn2	5.14e-43	0.56053	0.109	0.026	1.32e-38	Cluster_1	Actn2
Fabp3	8.37e-43	0.69632	0.144	0.042	2.15e-38	Cluster_1	Fabp3
Cox7a1	3.65e-41	0.621862	0.116	0.029	9.38e-37	Cluster_1	Cox7a1
Sln	4.3e-41	0.798675	0.149	0.045	1.11e-36	Cluster_1	Sln
Dcn	9.21e-41	0.973969	0.326	0.163	2.37e-36	Cluster_1	Dcn
Ldb3	2.25e-39	0.676771	0.126	0.035	5.79e-35	Cluster_1	Ldb3
Cox6a2	1.24e-21	0.823792	0.215	0.112	3.19e-17	Cluster_1	Cox6a2
Hbb-bs	8.22e-20	0.258488	1	0.998	2.11e-15	Cluster_1	Hbb-bs
Slc25a4	1.08e-17	0.661398	0.45	0.35	2.76e-13	Cluster_1	Slc25a4
Ryr2	1.08e-17	0.591609	0.167	0.083	2.78e-13	Cluster_1	Ryr2
Art3	1.54e-17	0.598863	0.166	0.082	3.95e-13	Cluster_1	Art3
C1qc	4.34e-15	0.413469	0.105	0.045	1.12e-10	Cluster_1	C1qc
Apoe	2.51e-12	0.277283	0.853	0.817	6.44e-08	Cluster_1	Apoe
Col1a1	1.61e-09	0.343128	0.467	0.4	4.15e-05	Cluster_1	Col1a1
H2-Ab1	1.19e-08	0.373063	0.674	0.668	0.000306525	Cluster_1	H2-Ab1
Pi16	1.36e-08	0.499941	0.178	0.118	0.000350546	Cluster_1	Pi16
Cd74	3.39e-08	0.396384	0.731	0.728	0.000872605	Cluster_1	Cd74
Cpe	1.03e-07	0.430949	0.198	0.139	0.00265441	Cluster_1	Cpe
Clec3b	1.56e-07	0.385436	0.224	0.161	0.00400967	Cluster_1	Clec3b
Myh7	3.95e-07	0.296835	0.109	0.064	0.0101508	Cluster_1	Myh7
Col1a2	4.32e-07	0.336311	0.55	0.506	0.0111068	Cluster_1	Col1a2
Rassf3	1.72e-06	0.308615	0.465	0.423	0.0443114	Cluster_1	Rassf3
Smchd1	2.74e-06	0.378362	0.303	0.252	0.0703802	Cluster_1	Smchd1
Mdh1	3.67e-06	0.489603	0.261	0.211	0.0943859	Cluster_1	Mdh1
H2-Eb1	3.92e-06	0.457076	0.456	0.427	0.100755	Cluster_1	H2-Eb1
Ctnna3	9.71e-06	0.324182	0.127	0.084	0.249541	Cluster_1	Ctnna3
Gm26510	2.36e-05	0.251841	0.503	0.479	0.607203	Cluster_1	Gm26510
Cfh	2.89e-05	0.414846	0.35	0.306	0.742373	Cluster_1	Cfh
Pam	3.51e-05	0.356105	0.409	0.377	0.902564	Cluster_1	Pam
Atp5b	5.99e-05	0.322815	0.564	0.542	1	Cluster_1	Atp5b
Atp5k	9.3e-05	0.39107	0.31	0.273	1	Cluster_1	Atp5k
H2-Aa	0.000182234	0.404815	0.455	0.443	1	Cluster_1	H2-Aa
Col3a1	0.000505104	0.29926	0.456	0.44	1	Cluster_1	Col3a1
Prss23	0.00163001	0.300035	0.312	0.284	1	Cluster_1	Prss23
Pde4dip	0.00189259	0.276835	0.125	0.095	1	Cluster_1	Pde4dip
Des	0.00306903	0.389022	0.279	0.256	1	Cluster_1	Des
C1qa	0.00593395	0.270962	0.174	0.147	1	Cluster_1	C1qa
Lsp1	0.00678366	0.257389	0.244	0.218	1	Cluster_1	Lsp1
Camp	3.58e-233	1.93161	0.409	0.06	9.2e-229	Cluster_3	Camp
Ngp	5.03e-204	2.37964	0.579	0.141	1.29e-199	Cluster_3	Ngp
S100a8	7.43e-156	2.658	0.706	0.281	1.91e-151	Cluster_3	S100a8
S100a9	1.65e-153	2.66995	0.667	0.252	4.25e-149	Cluster_3	S100a9
Ltf	6.66e-85	1.37316	0.335	0.092	1.71e-80	Cluster_3	Ltf
Chil3	5.74e-30	0.938806	0.377	0.197	1.48e-25	Cluster_3	Chil3
Hba-a1	1.81e-17	0.338529	0.994	0.985	4.64e-13	Cluster_3	Hba-a1
Lcn2	3.23e-16	0.698415	0.339	0.208	8.31e-12	Cluster_3	Lcn2
Hba-a2	7.74e-13	0.330159	0.988	0.975	1.99e-08	Cluster_3	Hba-a2
Arhgdib	2.43e-08	0.360207	0.24	0.153	0.000624425	Cluster_3	Arhgdib
Hbb-bt	2.77e-06	0.259137	0.956	0.931	0.0711635	Cluster_3	Hbb-bt
Ly6c2	7.06e-05	0.400593	0.208	0.151	1	Cluster_3	Ly6c2
Lyve1	0.000160223	0.274719	0.671	0.604	1	Cluster_3	Lyve1
Kdsr	0.00204908	0.258575	0.188	0.142	1	Cluster_3	Kdsr
Agtr1a	0.00387748	0.274955	0.198	0.155	1	Cluster_3	Agtr1a
Malat1	0	0.656872	0.701	0.533	0	Cluster_4	Malat1
Gm42418	0	0.452327	0.997	0.991	0	Cluster_4	Gm42418
Jarid2	8.13e-301	0.548022	0.624	0.45	2.09e-296	Cluster_4	Jarid2
Cmss1	1.26e-262	0.473698	0.723	0.584	3.23e-258	Cluster_4	Cmss1
Gm19951	2.39e-207	0.464814	0.355	0.211	6.14e-203	Cluster_4	Gm19951
Hba-a11	2.6e-196	0.314343	0.99	0.983	6.69e-192	Cluster_4	Hba-a1
Hba-a21	4.91e-170	0.294516	0.983	0.971	1.26e-165	Cluster_4	Hba-a2
D130009I18Rik	3.32e-157	0.379046	0.256	0.144	8.53e-153	Cluster_4	D130009I18Rik
Tmtc2	4.89e-112	0.344717	0.387	0.281	1.26e-107	Cluster_4	Tmtc2
Gphn	9.69e-102	0.330852	0.4	0.297	2.49e-97	Cluster_4	Gphn
Il31ra	6.59e-100	0.320696	0.307	0.211	1.69e-95	Cluster_4	Il31ra
Lars2	2.01e-85	0.28044	0.445	0.351	5.18e-81	Cluster_4	Lars2
Hopx	1.57e-84	0.257923	0.69	0.621	4.03e-80	Cluster_4	Hopx
App	1.96e-83	0.25271	0.659	0.581	5.03e-79	Cluster_4	App
Camk1d	1.24e-72	0.261176	0.313	0.229	3.2e-68	Cluster_4	Camk1d
Cd741	1.86e-72	0.254508	0.771	0.709	4.79e-68	Cluster_4	Cd74
Lrp1	1.78e-59	0.270827	0.541	0.475	4.57e-55	Cluster_4	Lrp1
Adgrl3	3.93e-50	0.270036	0.352	0.286	1.01e-45	Cluster_4	Adgrl3
Trim71	0	1.77634	0.944	0.614	0	Cluster_5	Trim71
Scgb3a2	0	1.19164	0.979	0.966	0	Cluster_5	Scgb3a2
Cyp2f2	0	1.17378	0.989	0.991	0	Cluster_5	Cyp2f2
Hp	0	0.829302	0.964	0.933	0	Cluster_5	Hp
Scgb1a1	0	0.808523	1	1	0	Cluster_5	Scgb1a1
Ces1d	0	0.74288	0.919	0.717	0	Cluster_5	Ces1d
Cbr2	0	0.694121	0.998	0.999	0	Cluster_5	Cbr2
Trim30a	0	0.693455	1	1	0	Cluster_5	Trim30a
Mgst1	0	0.648231	0.931	0.801	0	Cluster_5	Mgst1
Alas1	0	0.63724	0.755	0.396	0	Cluster_5	Alas1
Wfdc2	0	0.637021	0.978	0.979	0	Cluster_5	Wfdc2
Pon1	0	0.624718	0.694	0.319	0	Cluster_5	Pon1
Fmo3	0	0.586423	0.527	0.178	0	Cluster_5	Fmo3
Tekt3	0	0.574111	0.905	0.705	0	Cluster_5	Tekt3
Cxcl17	0	0.565297	0.599	0.245	0	Cluster_5	Cxcl17
Lypd2	0	0.559246	0.614	0.262	0	Cluster_5	Lypd2
Ccdc153	0	0.503905	0.561	0.216	0	Cluster_5	Ccdc153
Gsta4	0	0.488697	0.558	0.219	0	Cluster_5	Gsta4
Tspan1	0	0.478441	0.539	0.214	0	Cluster_5	Tspan1
5330417C22Rik	0	0.477172	0.555	0.22	0	Cluster_5	5330417C22Rik
Cldn10	0	0.469912	0.381	0.113	0	Cluster_5	Cldn10
Foxj1	0	0.466939	0.494	0.176	0	Cluster_5	Foxj1
Aldh1a1	0	0.453121	0.977	0.982	0	Cluster_5	Aldh1a1
Tmem212	0	0.43302	0.444	0.155	0	Cluster_5	Tmem212
Slc16a11	0	0.403407	0.465	0.168	0	Cluster_5	Slc16a11
Cd55	0	0.395553	0.442	0.145	0	Cluster_5	Cd55
Selenbp1	0	0.38821	0.974	0.974	0	Cluster_5	Selenbp1
Scgb1c1	0	0.368909	0.428	0.147	0	Cluster_5	Scgb1c1
Gabrp	0	0.351806	0.246	0.055	0	Cluster_5	Gabrp
Cckar	6.93e-304	0.454523	0.523	0.207	1.78e-299	Cluster_5	Cckar
Cdhr3	7.88e-297	0.331103	0.331	0.103	2.03e-292	Cluster_5	Cdhr3
Ldhb	3.45e-296	0.608915	0.849	0.551	8.86e-292	Cluster_5	Ldhb
Gpx2	2.37e-294	0.344932	0.283	0.081	6.08e-290	Cluster_5	Gpx2
Dynlrb2	1.56e-283	0.432052	0.562	0.234	4.02e-279	Cluster_5	Dynlrb2
Nlrp4e	2.11e-283	0.329177	0.438	0.16	5.43e-279	Cluster_5	Nlrp4e
Aldh1a7	1.54e-277	0.598477	0.768	0.425	3.95e-273	Cluster_5	Aldh1a7
Lrrc26	3.3e-271	0.325171	0.298	0.092	8.48e-267	Cluster_5	Lrrc26
Fam183b	4.04e-265	0.263921	0.267	0.078	1.04e-260	Cluster_5	Fam183b
1110017D15Rik	2.13e-264	0.262469	0.328	0.107	5.47e-260	Cluster_5	1110017D15Rik
Cdhr4	3.5e-264	0.305848	0.365	0.127	8.99e-260	Cluster_5	Cdhr4
B430010I23Rik	1.05e-260	0.319522	0.346	0.118	2.71e-256	Cluster_5	B430010I23Rik
Gsto1	3.25e-255	0.483175	0.651	0.309	8.35e-251	Cluster_5	Gsto1
Rsph1	1.99e-251	0.277473	0.339	0.116	5.12e-247	Cluster_5	Rsph1
Chad	1.89e-248	0.254104	0.194	0.049	4.86e-244	Cluster_5	Chad
Aldh3a1	6.93e-247	0.27112	0.243	0.07	1.78e-242	Cluster_5	Aldh3a1
Cnn1	9.82e-242	0.290604	0.303	0.101	2.52e-237	Cluster_5	Cnn1
Nme9	3.04e-239	0.27872	0.312	0.105	7.82e-235	Cluster_5	Nme9
Clic6	2.48e-236	0.274204	0.354	0.127	6.37e-232	Cluster_5	Clic6
BC051019	4.39e-233	0.251938	0.289	0.095	1.13e-228	Cluster_5	BC051019
8430408G22Rik	2.1e-228	0.259637	0.455	0.182	5.41e-224	Cluster_5	8430408G22Rik
Aox3	5.64e-226	0.320767	0.518	0.222	1.45e-221	Cluster_5	Aox3
Chchd10	1.45e-224	0.441698	0.693	0.355	3.74e-220	Cluster_5	Chchd10
Reep6	2.08e-219	0.255766	0.252	0.08	5.35e-215	Cluster_5	Reep6
Atp1b1	5.98e-212	0.365948	0.576	0.269	1.54e-207	Cluster_5	Atp1b1
Fam166a	1.24e-209	0.366121	0.661	0.325	3.19e-205	Cluster_5	Fam166a
Cp	1.05e-204	0.297859	0.549	0.253	2.7e-200	Cluster_5	Cp
Krt19	1.18e-201	0.250818	0.461	0.196	3.02e-197	Cluster_5	Krt19
Tpm2	1.28e-193	0.252444	0.445	0.19	3.3e-189	Cluster_5	Tpm2
Cyp2s1	1.76e-189	0.434526	0.745	0.423	4.53e-185	Cluster_5	Cyp2s1
Retnla	4.14e-189	0.579905	0.654	0.34	1.07e-184	Cluster_5	Retnla
Tubb4b	4.23e-187	0.302648	0.596	0.291	1.09e-182	Cluster_5	Tubb4b
Elof1	3.89e-185	0.293658	0.556	0.265	1e-180	Cluster_5	Elof1
Krt8	2.05e-183	0.253948	0.518	0.239	5.27e-179	Cluster_5	Krt8
Slc25a5	9.54e-177	0.277329	0.595	0.292	2.45e-172	Cluster_5	Slc25a5
Acta2	1.57e-175	0.274	0.51	0.236	4.03e-171	Cluster_5	Acta2
Emb	3.42e-172	0.272118	0.6	0.295	8.8e-168	Cluster_5	Emb
Cyb5a	8.39e-172	0.427703	0.807	0.524	2.16e-167	Cluster_5	Cyb5a
Aldh3b1	6.17e-170	0.294531	0.584	0.287	1.59e-165	Cluster_5	Aldh3b1
Scgb3a1	2.39e-161	0.303802	0.199	0.067	6.15e-157	Cluster_5	Scgb3a1
Prdx6b	3.19e-160	0.350823	0.769	0.448	8.21e-156	Cluster_5	Prdx6b
Trf	1.53e-152	0.406704	0.852	0.591	3.92e-148	Cluster_5	Trf
Gsta3	6.27e-146	0.370975	0.868	0.644	1.61e-141	Cluster_5	Gsta3
Anapc13	5.5e-139	0.261781	0.39	0.177	1.41e-134	Cluster_5	Anapc13
Cldn3	1.69e-133	0.36555	0.808	0.534	4.35e-129	Cluster_5	Cldn3
Dcxr	2.02e-132	0.254258	0.657	0.363	5.2e-128	Cluster_5	Dcxr
Por	6.56e-132	0.337778	0.931	0.818	1.69e-127	Cluster_5	Por
Mt1	1.28e-123	0.345308	0.776	0.501	3.3e-119	Cluster_5	Mt1
Cd24a	3.42e-122	0.351281	0.853	0.618	8.8e-118	Cluster_5	Cd24a
Gstm2	7.53e-113	0.262065	0.719	0.426	1.93e-108	Cluster_5	Gstm2
Scnn1b	1.24e-105	0.310216	0.768	0.499	3.19e-101	Cluster_5	Scnn1b
Cat	1.57e-103	0.311865	0.829	0.584	4.04e-99	Cluster_5	Cat
Spint2	3.87e-103	0.272188	0.713	0.431	9.95e-99	Cluster_5	Spint2
Trim711	0	0.480652	0.775	0.617	0	Cluster_6	Trim71
Scgb3a21	0	0.447534	0.964	0.968	0	Cluster_6	Scgb3a2
Cyp2f21	0	0.405551	0.985	0.992	0	Cluster_6	Cyp2f2
Scgb1a11	0	0.261385	1	1	0	Cluster_6	Scgb1a1
Cbr21	0	0.256985	0.998	0.999	0	Cluster_6	Cbr2
Wfdc21	1.68e-197	0.270024	0.971	0.981	4.33e-193	Cluster_6	Wfdc2
Hp1	4.66e-168	0.293929	0.929	0.937	1.2e-163	Cluster_6	Hp
Col1a11	7.69e-35	0.432748	0.451	0.39	1.98e-30	Cluster_6	Col1a1
Dcn1	2.75e-30	0.36962	0.208	0.157	7.07e-26	Cluster_6	Dcn
Actc11	1.62e-26	0.344027	0.318	0.265	4.16e-22	Cluster_6	Actc1
Tpm21	1.83e-24	0.336094	0.253	0.206	4.7e-20	Cluster_6	Tpm2
Retnla1	1.1e-23	0.382696	0.408	0.362	2.83e-19	Cluster_6	Retnla
Ldhb1	2.15e-23	0.25092	0.608	0.574	5.52e-19	Cluster_6	Ldhb
Acta21	5.46e-23	0.339677	0.301	0.254	1.4e-18	Cluster_6	Acta2
Myh11	2.75e-21	0.318496	0.194	0.153	7.06e-17	Cluster_6	Myh11
Tagln	5.95e-21	0.290158	0.218	0.174	1.53e-16	Cluster_6	Tagln
Pi161	1.46e-18	0.326848	0.148	0.113	3.74e-14	Cluster_6	Pi16
Cytl1	1.1e-17	0.360016	0.168	0.133	2.84e-13	Cluster_6	Cytl1
Myl9	1.01e-15	0.28446	0.344	0.306	2.6e-11	Cluster_6	Myl9
Pon11	9.92e-15	0.260726	0.384	0.348	2.55e-10	Cluster_6	Pon1
