# Supplementary material for: Spatial Transcriptome Uncovers the Mouse Lung Architectures and Functions
Source: Front Genet. 2022 Mar 9;13:858808. doi: 10.3389/fgene.2022.858808 (PMC8982079; doi:10.3389/fgene.2022.858808)
Supplement: Supplementary file 6 [file DataSheet6.ZIP]

Archive with 5 entries (4 files):
- code/
- code/step1.Seurat.R
- code/step2.hotspot.py
- code/step3.RCTD.R
- code/step4.SCENIC.sh
