# Supplementary material for: Spatial Transcriptome Uncovers the Mouse Lung Architectures and Functions
Source: Front Genet. 2022 Mar 9;13:858808. doi: 10.3389/fgene.2022.858808 (PMC8982079; doi:10.3389/fgene.2022.858808)
Supplement: Supplementary file 6 [file DataSheet6.ZIP › code/step3.RCTD.R]

args<-commandArgs(T)
library(data.table)
load(args[1])
sc=readRDS("free_annotation.rds")
sc=subset(sc,subset= free_annotation!="Airway Smooth Muscle" & free_annotation!="Ccr7+ Dendritic" & free_annotation!="Club" & free_annotation!="Neuroendocrine")
library(Seurat)
#exp_spatial=FetchData(SeuObj,vars=rownames(SeuObj@assays$RNA@counts),slot="counts")
exp_spatial=as.matrix(SeuObj@assays$RNA@counts)
exp_spatial=as.data.frame(exp_spatial)
coord_spatial=SeuObj@meta.data[,c("coor_x","coor_y")]
nUMI_spatial=SeuObj@meta.data[,"nCount_RNA"]
names(nUMI_spatial)=rownames(SeuObj@meta.data)

#exp_sc=FetchData(sc,vars=rownames(sc@assays$RNA@counts),slot="counts")
exp_sc=as.matrix(sc@assays$RNA@counts)
exp_sc=as.data.frame(exp_sc)
celltype_sc=sc$free_annotation
celltype_sc=as.factor(celltype_sc)
nUMI_sc=sc@meta.data[,"nCount_RNA"]
names(nUMI_sc)=rownames(sc@meta.data)

library(RCTD)
reference <- Reference(exp_sc, celltype_sc, nUMI_sc)
puck <- SpatialRNA(coord_spatial, exp_spatial, nUMI_spatial)
rm(sc)
rm(SeuObj)
gc()
myRCTD <- create.RCTD(puck, reference, max_cores = 1)
myRCTD <- run.RCTD(myRCTD, doublet_mode = 'multi')

save(myRCTD,file="myRCTD.Rdata")
