# Supplementary material for: Spatial Transcriptome Uncovers the Mouse Lung Architectures and Functions
Source: Front Genet. 2022 Mar 9;13:858808. doi: 10.3389/fgene.2022.858808 (PMC8982079; doi:10.3389/fgene.2022.858808)
Supplement: Supplementary file 6 [file DataSheet6.ZIP › code/step4.SCENIC.sh]

echo "Start: `date`"

export PATH=/jdfssz1/ST_SUPERCELLS/P18Z10200N0350/USER/haoshijie/software/miniconda3/envs/scenic_protocol/bin:$PATH

tf=/hwfssz5/ST_SUPERCELLS/P21Z10200N0090/haoshijie/software/SCENIC/mm_mgi_tfs.txt
exprDat=../matrix.csv

pfx=lung
grnOut=${pfx}.adjacencies.tsv
ctxOut=${pfx}.regulons.tsv
aucellOut=${pfx}.auc_mtx.tsv
dbDir=/hwfssz5/ST_SUPERCELLS/P21Z10200N0090/haoshijie/software/SCENIC/motif
cores=40

# run grn
# echo "Run GRNBoost"
# pyscenic grn -o $grnOut --num_workers $cores --transpose -m grnboost2  $exprDat $tf

# run ctx
echo "Run RcisTarget"
pyscenic ctx --expression_mtx_fname $exprDat \
                         --transpose \
                         --num_workers $cores \
                         --annotations_fname $dbDir/../motifs-v9-nr.mgi-m0.001-o0.0.tbl \
                         --output $ctxOut \
                         $grnOut \
                         $dbDir/mm10__refseq-r80__10kb_up_and_down_tss.mc9nr.feather \
                         $dbDir/mm10__refseq-r80__500bp_up_and_100bp_down_tss.mc9nr.feather

# run aucell
echo "Run AUCell"
pyscenic aucell --output=$aucellOut --num_workers=$cores --transpose $exprDat $ctxOut

echo "Done: `date`"
