# Supplementary material for: Spatial Transcriptome Uncovers the Mouse Lung Architectures and Functions
Source: Front Genet. 2022 Mar 9;13:858808. doi: 10.3389/fgene.2022.858808 (PMC8982079; doi:10.3389/fgene.2022.858808)
Supplement: Supplementary file 9 [file Table1.XLSX]

## Sheet: Sheet1
Stereo-seq	Chip ID	Total reads	CID Q30	UMI Q30	Sequence Q30	Barcode Mapping ratio	Mapping ratio
No.1	FP200000498TL_E4	4.89G	0.8939	0.8461	0.8894	0.6081	0.77931
No.2	FP200000498TL_D2	4.52G	0.8815	0.8449	0.8813	0.6377	0.820809
No.3	FP200000498TL_E5	4.90G	0.8904	0.8375	0.8877	0.608	0.795918
Average		4.77G	0.8886	0.842833	0.886133	0.617933	0.798679
